# Supplementary material for: Enhancer Sharing Promotes Neighborhoods of Transcriptional Regulation Across Eukaryotes
Source: G3 (Bethesda). 2016 Oct 31;6(12):4167–74. doi: 10.1534/g3.116.036228 (PMC5144984; doi:10.1534/g3.116.036228)
Supplement: Supplemental Material [file supp_g3.116.036228_TableS1.csv]

# Supplementary Table 1 for Quintero-Cadena and Sternberg (2016) G3
# This table contains the following sequences:
# 3 non-overlapping AT-rich neutral spacers from E. coli (with genomic coordinates) and primers used to amplify them
# Single-guide RNA and homology arms used for Crispr-Cas9 insertion into ChrIV
# qPCR primers for pmp-3 (reference gene)/gfp (reporter)/col-34 and dpy-13 (native genes flanking insertion site)
# Enhancer sequences used in the study
name	sequence
Ecoli_spacer_1kb (1217728-1218728)	ATGAAAATGGTTTTGTCATCGCGCTGGATGATTTCGGTACTGGCTACTCAGGGCTTTCTTATCTTCATGACCTGCATATTGATTATATCAAAATTGATCACAGTTTCGTTGGCCGCGTAAACGCAGACCCAGAATCAACCCGAATTCTGGATTGTGTATTGGATCTGGCGCGTAAACTTTCGATCAGTATCGTCGCTGAAGGTGTCGAAACGAAAGAACAACTTGACTATCTGAACCAAAATAATATCACATTTCAGCAGGGTTATTATTTCTATAAACCTGTTACATACATCGACCTGGTCAAAATTATCCTTTCTAAACCGAAGGTGAAGGTTGTGGTTGAGTGAAAATTGATCAGTAAGGCCATAGTGCGGTGTAATTATAGACAGCTAATTAGCT…
Ecoli_spacer_1kb_Fw_primer	CATGAAAATGGTTTTGTCATCGC
Ecoli_spacer_1kb_Rv_primer	GCACAAAAAATTTAAATAGATAAACAGCG
Ecoli_spacer_1.5kb (1218922-1220408)	TTCCTATATGACTGATGAAGAATCGCCGATTGAAATCAAAGATAATAATCCGATAAGTAATGGAGAGTATCTAACCACTGAAGACGAAAGCCATGCTGTGAAAGTGGATGACGGTGTAACTGGATATATAAATAATGCCAGTGTGATGACTAGTGGTGATGGATCTTATGGTATTTCTGTTGATAGTCAAAACAAAGTATTATATATAAGCGATAGCGATATTAAGACCTCTGGAAGCGTATCTGACAAAGAAAATAGAGGGATAACAGCCAGCGCAGTAGTCAGTGAATTTGGTGGCACCATCTTTATGAATGGTGATAATTCAGTCGAGTCGGGTGGGGCATATTCAGCGGGACTTTTAAGCCAGGTTAATGATTCTGAAAAGATGGTAAATAACAC…
Ecoli_spacer_1.5kb_Fw_primer	TTCCTATATGACTGATGAAGAATCGC
Ecoli_spacer_1.5kb_Rv_primer	ACCAGTTTTTGCCTTGTTG
Ecoli_spacer_2kb (1215228-1217227)	ATTGGGTTGCTTTTTGAATAATGCAACAGCCTGATTATTTAACAGGTTAGCTATGAAGTCGTTATGAAGACATCTGATAATGAACGTATAAAATATGAAATTACTGGCCAGGCGGTGCTCCAGATACTGCGCATGAAGATAAATTTTTCATTGCAGACTCTTATTAAGCAATTACTCGTAATGAAATCGGCTGAGGAAGATGCTTTCCGACGCGATTTAATTGACAGCATAATTCGTGATTTTAGCAATAGTGATTCAGGAGGGCCAAACCGAAGAACAGCGACAGCTGACAATAAAAGTATGTTCAATGGTAAGAAAATAAACAGAATACATTAAAATTTCATAAGTAAGATGAGAGGTTACCATGCTTGAAGATACTACAATTCATAATGCAATAAC…
Ecoli_spacer_2kb_Fw_primer	ATTGGGTTGCTTTTTGAATAATG
Ecoli_spacer_2kb_Rv_primer	ATTAAAATCCCAAAGCCTTTATCGATAAG
sgRNA	actgttggatgcctgtgtag
left_homology_arm	catagcctgcaggattccatatttgaagcggcacaatatgcatcattcatactgttgatggatgcctgtgtggcggtcctctattgatttttgctgtttttatataatacttcttaaattgttcaaatgaactagctttgctaatgtaagtaataaattatcaattcatgctacaaccttattatctgacttttcaggcagccatgtacattgtgattgggacttttgggaattgataaattactcaattgagttcaaaaggtaattacaactttttccacatgaaaagtaattttccgatattcacaggttacatcaagggctacccggtcaacaacaacgagaagttcctgtacagatttgagttggagccaaatgccatagtcaatgggccccaaa…
right_homology_arm	gtgtagcggtcctctattgatttttgctattttttgataattttactgtaaattatgagttattccaattaacattcctagctaaatgtaagttagcgaccaattttttagcaaccccattttatgacttttcagaatatcgcctactgggtcaacgacacttgtttggaactaagggtcttcccaattttttttaaatcttcataggcttgacagaatcagggttcttcaagcagctttgagagggaatcaattgcaacatttgatgttaaatttatattttttatagttctctggtgaaatggggaccaccgcaaagccccttttatgtttttaacttgaataaaatcttgtattaaattgtgatttatagatctgtatgggtaatttgaaggaaaa…
qPCRpmp3F	gaatggaattgtttcacggaatg
qPCRpmp3R	ggtactgtagatggaggacg
qPCRgfpF	actacctgttccatggcc
qPCRgfpR	caaacttgacttcagcacgtg
qPCRcol34F	TGCCGTGATTTCGGTATG
qPCRcol34R	GCATCATTGTAAGCTTGACG
qPCRdpy13F	GCCGTGCTTTCGGTTTG
qPCRdpy13R	GCATCGACACGGAGATG
myo2_enhancer	ATGCATATGGCTCACTCTGACAAtttttAATAATCTTCCAGATCAATATTGACTACCGATGCGGGTGGTCTTTTGCTTTGAATTCTGCTGAACTTTACACCCCGAACAGCAATGTGTGCTTCAGCcTAAAAAAAAGTAAGTGTGTTAATCAGTgCCCCCGATTCTTCATTTTTTGCCCCTCTCTCCCGTTTCGTCGGCAAAAGAAGAGAAAATAAAGATAAGTCTCAAGATAGGTTGGTAATCGCTAAAGTGGTTGTGTGGATAAGAGTAGCAAAATGGCAGGAAGAGCACTTTGCGCGCACACACTGTACTCATTGTTCTGGATAAAATTCTCTCGTTGTTTGCCGTCGGATGTCTGCCTCTCTGCATTGAGCCGGCTTCTTCACTATCTTTAGTTAAC
unc54_enhancer	CTCATCAATTGAGTGGGATGAGGCTATCTCTGCCTCTCTTCTGAATCTCTGAACCATCTTACATTACACTGTGGATGACGGGAGCCCCACAGGCTCCCTTGCATCAGATACTGCCATTGGGGATGGCAAAGAAGAGAGAAGGTATTGTGAGGATATATTTTTCTAAGAAAAAACGTTTGAAGAAAAGAAGATGAAGAAGATCTGCTTGATTCATTGCACAAGTTAGAAGTAACAGGGGTCTATATTTCGAAGAACTTAAAGGGAATGCAACTGAACATAAAATTAAACAAAGGGATTGAATCCTGCAGT
rps-1_enhancer	TGAGACCATTGGGTGTAGGCcttcgtcgtctagatgactagtcatatttacactgaaaaatcgaatgtctatgattagttattcaacaattagcattaaaatccatcgcagtcagaaaagaagagaatgccagctgcgcaagaacaacgtatcgcaatcgagtttatatcgattttttgttatgtctaactaaaaaaacgaagcatagcgatttaccgcgcagaaacttattttggcgaccaaaattgataagaagcaactgaaaacccattagagctggaaaatacataaaagttctggcgctgcgcacatcttcaaaaatttagcgccaaaatttgaatggatttggttttggcctattaatttccgattaacgagaggtatgacaactattatagc…
F44B9.2_enhancer	gtaaatgttcatgcatgaatcttaaatttccaggtgtcaattttccaaaaacctatcttcacttctcaagtctaaaatctctcggatcccttccttctcctcccccgatttcactgatcaagtccgtgtgcaactctgcgtatcttcatcttacacactattcagtgtttaatgctcactcaggcgggctcaaaacagtgtaaaaatggcctctaaaccctcttccgtcgttctgccaatttctctattgccaacaaaacaacca
