# Supplementary material for: Enhancer Sharing Promotes Neighborhoods of Transcriptional Regulation Across Eukaryotes
Source: G3 (Bethesda). 2016 Oct 31;6(12):4167–74. doi: 10.1534/g3.116.036228 (PMC5144984; doi:10.1534/g3.116.036228)
Supplement: Supplemental Material [file supp_g3.116.036228_TableS2.csv]

# Supplementary Table 2 for Quintero-Cadena and Sternberg (2016) G3
# This table contains the qPCR data shown in Figure 2.
# All qPCR reactions were performed with three technical replicates
# and least three biological replicates.
# Mean Crossing point-PCR-cycle (Cp) is the average of the three technical replicates
Enhancer	Spacing (kb)	Target	Target Mean Cp	Reference	Reference Mean Cp	dCp
myo-2	0	GFP	23.3512709711926	pmp-3	28.838927792416897	5.487656821224295
myo-2	0	GFP	26.914332963316003	pmp-3	32.165149551898196	5.250816588582193
myo-2	0	GFP	23.1133817575781	pmp-3	26.9524929133764	3.8391111557982995
unc-54	0	GFP	19.807504597209498	pmp-3	24.309318387462696	4.501813790253198
unc-54	0	GFP	19.9357679968526	pmp-3	23.678820836101103	3.7430528392485023
unc-54	0	GFP	20.395373031899897	pmp-3	24.390128137459303	3.994755105559406
myo-2	1	GFP	24.011307880282303	pmp-3	25.695940425213198	1.6846325449308956
myo-2	1	GFP	21.5402811914572	pmp-3	23.538866527636	1.9985853361787989
myo-2	1	GFP	24.1697760129939	pmp-3	25.4482799773086	1.2785039643147016
unc-54	1	GFP	24.743107741968103	pmp-3	23.4209398402214	-1.3221679017467025
unc-54	1	GFP	26.485206198990802	pmp-3	26.4417376569488	-0.04346854204200312
unc-54	1	GFP	22.8555539294259	pmp-3	22.967722442355598	0.1121685129296992
myo-2	1.5	GFP	24.7669165366195	pmp-3	25.586817389708	0.8199008530884981
myo-2	1.5	GFP	26.2988835235971	pmp-3	27.7233629387576	1.4244794151604978
myo-2	1.5	GFP	23.906428861028104	pmp-3	25.116078334138397	1.209649473110293
unc-54	1.5	GFP	27.382925375686497	pmp-3	25.844597870513	-1.5383275051734984
unc-54	1.5	GFP	23.3240264682276	pmp-3	22.641986166073497	-0.6820403021541033
unc-54	1.5	GFP	27.841795024120003	pmp-3	27.3794598602628	-0.46233516385720463
myo-2	2	GFP	22.655866968845302	pmp-3	23.2886693419741	0.6328023731287971
myo-2	2	GFP	22.721237003939198	pmp-3	23.4873330151682	0.7660960112290027
myo-2	2	GFP	25.588775109166605	pmp-3	26.9088422463794	1.3200671372127957
unc-54	2	GFP	26.1762159796916	pmp-3	24.0104558873662	-2.165760092325403
unc-54	2	GFP	28.101551893306	pmp-3	26.3616890823628	-1.7398628109431975
unc-54	2	GFP	28.8602166816653	pmp-3	26.5163335632578	-2.3438831184075006
myo-2	0	col-34	19.660602469939498	pmp-3	22.5778856371567	2.917283167217203
myo-2	0	col-34	19.0426618313223	pmp-3	20.903499452768898	1.8608376214465991
myo-2	0	col-34	23.1055341466328	pmp-3	26.614919615801398	3.509385469168599
myo-2	0	col-34	17.2748449344849	pmp-3	19.020186228519	1.7453412940341018
myo-2	0	col-34	16.7032457845145	pmp-3	19.1841408311434	2.4808950466288984
myo-2	0	col-34	19.612026755188104	pmp-3	22.4354064538995	2.8233796987113955
myo-2	0	col-34	21.1911620088292	pmp-3	22.7899551359838	1.5987931271546003
myo-2	0	col-34	19.9240312505229	pmp-3	21.817744015922898	1.8937127653999966
myo-2	0	col-34	22.623158478081002	pmp-3	25.0919184824156	2.468760004334598
myo-2	0	col-34	22.2538192176919	pmp-3	25.0043133034181	2.750494085726203
myo-2	0	col-34	22.4915423901158	pmp-3	24.6566473089992	2.165104918883401
unc-54	0	col-34	19.683095858791102	pmp-3	22.67650120753	2.9934053487388965
unc-54	0	col-34	18.4829812165389	pmp-3	21.9767308459977	3.493749629458801
unc-54	0	col-34	19.220763175234698	pmp-3	21.869745287814304	2.6489821125796063
unc-54	0	col-34	16.7477573649428	pmp-3	18.734180342270502	1.9864229773277025
unc-54	0	col-34	16.6372183469907	pmp-3	19.6115454454428	2.9743270984521004
unc-54	0	col-34	20.6688242972644	pmp-3	21.9730713620921	1.304247064827699
unc-54	0	col-34	21.3876864119141	pmp-3	23.7030054069795	2.3153189950654003
unc-54	0	col-34	21.7670209850623	pmp-3	22.9545477223929	1.1875267373306002
unc-54	0	col-34	16.2243687549902	pmp-3	19.2728798183366	3.048511063346403
unc-54	0	col-34	22.8845737428868	pmp-3	24.836854489163297	1.9522807462764966
unc-54	0	col-34	25.0105368865242	pmp-3	27.7315780917495	2.7210412052253012
unc-54	0	col-34	25.1378265825632	pmp-3	28.1095967272592	2.9717701446959985
myo-2	2	col-34	23.316105865306398	pmp-3	23.5880935445434	0.27198767923700373
myo-2	2	col-34	24.4828853599069	pmp-3	24.3524566783988	-0.13042868150809994
myo-2	2	col-34	22.0549888374963	pmp-3	23.463671269503497	1.408682432007197
myo-2	2	col-34	17.0252375504627	pmp-3	19.186305465089102	2.161067914626404
myo-2	2	col-34	17.979940357397602	pmp-3	19.8598027194826	1.8798623620849995
myo-2	2	col-34	16.4531251168411	pmp-3	18.1199248558278	1.6667997389867004
unc-54	2	col-34	20.7775852290334	pmp-3	22.599256041845997	1.8216708128125987
unc-54	2	col-34	22.5753694407216	pmp-3	23.327195475361098	0.751826034639496
unc-54	2	col-34	22.040081319776398	pmp-3	24.0049808090385	1.964899489262102
unc-54	2	col-34	17.3137356473305	pmp-3	18.3368163466838	1.0230806993533008
unc-54	2	col-34	17.6458749128092	pmp-3	18.862669002089	1.216794089279798
unc-54	2	col-34	16.9927836187757	pmp-3	18.924261526132103	1.9314779073564026
WT	n	col-34	16.7339219229518	pmp-3	18.890663706224	2.1567417832721993
WT	n	col-34	16.5776670480742	pmp-3	19.5224931885856	2.944826140511399
WT	n	col-34	24.558093010299	pmp-3	25.5308111356167	0.972718125317698
WT	n	col-34	23.075403080612396	pmp-3	24.495505450384602	1.4201023697722057
WT	n	col-34	24.285144641345898	pmp-3	25.8534712047271	1.568326563381202
WT	n	col-34	18.4088505050902	pmp-3	20.8757720054379	2.4669215003476985
WT	n	col-34	17.4242553768733	pmp-3	19.197537879983	1.773282503109698
WT	n	col-34	22.373592262779397	pmp-3	25.6234107995753	3.249818536795903
WT	n	col-34	19.1065701892765	pmp-3	21.485041240653402	2.378471051376902
WT	n	col-34	19.486529241525396	pmp-3	21.6823722291868	2.195842987661404
WT	n	col-34	19.309290223102	pmp-3	21.7122188058071	2.4029285827051012
WT	n	col-34	19.907726914573697	pmp-3	24.1855482517667	4.277821337193004
myo-2	0	dpy-13	14.4161221039691	pmp-3	21.817744015922898	7.401621911953798
myo-2	0	dpy-13	14.2497989626123	pmp-3	22.5778856371567	8.328086674544402
myo-2	0	dpy-13	13.7102970078827	pmp-3	20.903499452768898	7.193202444886198
myo-2	0	dpy-13	16.2844561047289	pmp-3	26.614919615801398	10.330463511072498
myo-2	0	dpy-13	14.4062449919612	pmp-3	22.7899551359838	8.383710144022599
myo-2	0	dpy-13	13.5975630850261	pmp-3	22.4354064538995	8.8378433688734
myo-2	0	dpy-13	13.7707992297864	pmp-3	19.020186228519	5.249386998732602
myo-2	0	dpy-13	12.5813395430254	pmp-3	19.1841408311434	6.602801288117998
myo-2	0	dpy-13	16.8652023156533	pmp-3	24.6566473089992	7.791444993345902
myo-2	0	dpy-13	16.5155849947595	pmp-3	25.0043133034181	8.488728308658601
myo-2	0	dpy-13	16.8320111063145	pmp-3	25.0919184824156	8.2599073761011
unc-54	0	dpy-13	15.2565410834424	pmp-3	23.7030054069795	8.4464643235371
unc-54	0	dpy-13	16.2282231072285	pmp-3	22.9545477223929	6.726324615164398
unc-54	0	dpy-13	14.343058745125699	pmp-3	22.67650120753	8.3334424624043
unc-54	0	dpy-13	12.9813985282274	pmp-3	21.9767308459977	8.9953323177703
unc-54	0	dpy-13	13.8253073925661	pmp-3	21.869745287814304	8.044437895248205
unc-54	0	dpy-13	15.4116056706925	pmp-3	21.9730713620921	6.561465691399599
unc-54	0	dpy-13	11.625459673483	pmp-3	19.2728798183366	7.647420144853601
unc-54	0	dpy-13	11.929528765125198	pmp-3	18.734180342270502	6.804651577145304
unc-54	0	dpy-13	11.8165236146661	pmp-3	19.6115454454428	7.795021830776701
unc-54	0	dpy-13	18.899925305807802	pmp-3	28.1095967272592	9.209671421451397
unc-54	0	dpy-13	18.8939838408447	pmp-3	27.7315780917495	8.8375942509048
unc-54	0	dpy-13	18.0773738292288	pmp-3	24.836854489163297	6.759480659934496
myo-2	2	dpy-13	13.3102049389662	pmp-3	18.1199248558278	4.809719916861601
myo-2	2	dpy-13	16.7597077910429	pmp-3	23.5880935445434	6.828385753500502
myo-2	2	dpy-13	13.5515649100011	pmp-3	19.186305465089102	5.634740555088003
myo-2	2	dpy-13	18.2572185493564	pmp-3	24.3524566783988	6.0952381290424
myo-2	2	dpy-13	15.407759005490401	pmp-3	23.463671269503497	8.055912264013095
myo-2	2	dpy-13	13.4363602083462	pmp-3	19.8598027194826	6.423442511136402
unc-54	2	dpy-13	13.1610982109657	pmp-3	18.924261526132103	5.763163315166402
unc-54	2	dpy-13	13.4070457273857	pmp-3	18.862669002089	5.455623274703299
unc-54	2	dpy-13	13.206213574616301	pmp-3	18.3368163466838	5.130602772067499
unc-54	2	dpy-13	14.687210856317899	pmp-3	22.599256041845997	7.912045185528099
unc-54	2	dpy-13	15.8775474372824	pmp-3	23.327195475361098	7.449648038078697
unc-54	2	dpy-13	15.527411600210801	pmp-3	24.0049808090385	8.477569208827699
WT	n	dpy-13	20.732572231722	pmp-3	25.5308111356167	4.798238903894699
WT	n	dpy-13	12.4446319231547	pmp-3	19.197537879983	6.7529059568282985
WT	n	dpy-13	12.0800297958807	pmp-3	19.5224931885856	7.4424633927049
WT	n	dpy-13	12.7070219193156	pmp-3	20.8757720054379	8.168750086122298
WT	n	dpy-13	18.062286540472602	pmp-3	24.495505450384602	6.433218909912
WT	n	dpy-13	14.798097459935802	pmp-3	24.1855482517667	9.387450791830899
WT	n	dpy-13	15.589724543462602	pmp-3	25.6234107995753	10.033686256112698
WT	n	dpy-13	13.3962983392061	pmp-3	21.485041240653402	8.088742901447302
WT	n	dpy-13	13.6942359605297	pmp-3	21.6823722291868	7.988136268657101
WT	n	dpy-13	13.8238314090271	pmp-3	21.7122188058071	7.888387396780001
WT	n	dpy-13	18.1386223708658	pmp-3	25.8534712047271	7.7148488338613
WT	n	dpy-13	12.279779246326099	pmp-3	18.890663706224	6.6108844598979015
